# Supplementary material for: Gyrification of the cerebral cortex requires FGF signaling in the mammalian brain
Source: eLife. 2017 Nov 14;6:e29285. doi: 10.7554/eLife.29285 (PMC5685484; doi:10.7554/eLife.29285)
Supplement: Supplementary file 1. [file elife-29285-supp1.xlsx]

## Sheet: Table 
Supplementary file. Raw data for the quantification
	Figure 1E	Control					sFGFR3
		#1	#2	#3	Mean	SEM	#1	#2	#3	Mean	SEM
		0.720369	0.654931	0.875373	0.750224	0.0533693	0.339993	0.130453	0.289766	0.253404	0.0515717
	Figure 1F	Control					sFGFR3
		#1	#2	#3	Mean	SEM	#1	#2	#3	Mean	SEM
		0.797071	0.901318	0.934716	0.877702	0.0338456	0.66534	0.231379	0.507923	0.468214	0.103562
	Figure 1G	Control					sFGFR3
		#1	#2	#3	Mean	SEM	#1	#2	#3	Mean	SEM
		0.857374	0.946788	1.03842	0.947528	0.0426744	0.778249	0.597702	0.788765	0.721572	0.0506305
	Figure 2C			Pax6+/Tbr2-		Pax6+/Tbr2+		Pax6-/Tbr2+		Pax6-/Tbr2-
		FGFR1	#1	0.818182		0		0		0.181818
			#2	0.891304		0.0434783		0		0.0652174
			#3	0.652174		0.130435		0		0.217391
			Mean	0.78722		0.057971		0		0.154809
			SD	0.100049		0.0542269		0		0.0649941
		FGFR2	#1	0.857143		0.0357143		0		0.107143
			#2	1		0		0		0
			#3	0.884615		0.0769231		0		0.0384615
			Mean	0.913919		0.0375458		0		0.0485348
			SD	0.0618928		0.0314304		0		0.044317
		FGFR3	#1	0.6875		0.0625		0		0.25
			#2	0.814815		0.111111		0		0.0740741
			#3	0.8		0.2		0		0
			Mean	0.767438		0.124537		0		0.108025
			SD	0.0568475		0.0569313		0		0.104847
	Figure 3E			Control					sFGFR3
				#1	#2	#3	Mean	SD	#1	#2	#3	Mean	SD
		VZ		5.48404	9.97464	10.6466	8.70174	2.29174	13.5358	9.91057	9.92125	11.1225	1.70642
		ISVZ		8.39459	25.4902	19.8448	17.9099	7.11211	9.75348	10.3889	19.9808	13.3744	4.67864
		OSVZ		8.96668	12.3342	6.86734	9.38942	2.25178	1.50147	3.33296	2.77418	2.5362	0.766406
	Figure 3G			Control					sFGFR3
				#1	#2	#3	Mean	SD	#1	#2	#3	Mean	SD
		VZ		2.97916	1.86918	1.034	1.96078	0.796746	2.29643	2.13346	1.62593	2.01861	0.285524
		ISVZ		13.4344	8.07843	4.85446	8.78911	3.53862	9.43903	7.20151	3.58378	6.74144	2.41243
		OSVZ		5.65806	9.19161	4.26166	6.37044	2.07472	2.66698	1.88672	2.22828	2.26066	0.319363
	Figure 3— figure supplement 1A		Control					sFGFR3
			#1	#2	#3	Mean	SD	#1	#2	#3	Mean	SD
			2.16953	2.94915	2.01403	2.37757	0.409126	1.82611	1.25004	1.76	1.61205	0.2574
	Figure 3— figure supplement 1B		Control					sFGFR3
			#1	#2	#3	Mean	SD	#1	#2	#3	Mean	SD
			0.739069	1.32696	2.41519	1.49374	0.694363	0.362918	0.173616	0.501847	0.346127	0.134525
	Figure 3— figure supplement 2B				Control					sFGFR3
					#1	#2	#3	Mean	SD	#1	#2	#3	Mean	SD
			VZ		2.76111	3.6892	3.21356	3.22129	0.378932	3.10762	3.51952	2.58043	3.06919	0.384345
			ISVZ		2.27941	2.75202	1.42167	2.15103	0.550649	1.78697	3.64823	1.12652	2.18724	1.06768
			OSVZ		1.85074	1.74697	1.65202	1.74991	0.0811563	0.384403	0.854756	1.03964	0.759599	0.275831
	Figure 3— figure supplement 2D				Control					sFGFR3
					#1	#2	#3	Mean	SD	#1	#2	#3	Mean	SD
			VZ		0.25039	0.288066	0.290142	0.276199	0.0182697	0.205528	0.30232	0.36356	0.290469	0.0650583
			ISVZ		0.228408	0.223475	0.390322	0.280735	0.0775157	0.200354	0.179209	0.315091	0.231551	0.059699
			OSVZ		0.0475376	0.0784738	0.145989	0.0906667	0.0411068	0.0218178	0.0146868	0.0341715	0.0235587	0.00804926
	Figure 3— figure supplement 2F				Control					sFGFR3
					#1	#2	#3	Mean	SD	#1	#2	#3	Mean	SD
			VZ		0.625423	0.949136	0.143239	0.572599	0.331119	0.737707	0.587928	0.733036	0.686224	0.0695315
			ISVZ		0.155428	0.327257	0.106008	0.196231	0.0948208	0.172446	0.308012	0.525606	0.335355	0.145467
			OSVZ		0.0806785	0.140673	0.0655571	0.0956364	0.0324389	0.0174385	0.0312639	0.0645783	0.0377602	0.0197853
	Figure 3— figure supplement 2H				Control					sFGFR3
					#1	#2	#3	Mean	SD	#1	#2	#3	Mean	SD
			VZ		0.290319	0.174804	0.353447	0.272857	0.0739685	0.181356	0.341127	0.728581	0.417022	0.229759
			ISVZ		0.252204	0.139573	0.277888	0.223222	0.0600705	0.234444	0.292609	0.373206	0.300086	0.0568958
			OSVZ		0.0262175	0.0134636	0.0168138	0.0188316	0.00539873	0.00296539	0.0096698	0.0262876	0.0129743	0.00980376
	Figure 4B	Control					sFGFR3
		#1	#2	#3	Mean	SD	#1	#2	#3	Mean	SD
		0.030303	0.012973	0.0338346	0.0257035	0.00911659	0.00630915	0.00274725	0.0110619	0.00670612	0.00340605
	Figure 4C	Control					sFGFR3
		#1	#2	#3	Mean	SD	#1	#2	#3	Mean	SD
		0.020979	0.00702576	0.0102459	0.0127502	0.00596529	0	0	0.0265957	0.00886525	0.0125374
	Figure 5E	Control					sFGFR3
		#1	#2	#3	Mean	SD	#1	#2	#3	Mean	SD
		1.05407	0.904275	0.940067	0.966139	0.0638738	0.762981	0.70666	0.849173	0.772938	0.0586048
	Figure 5F	Control					sFGFR3
		#1	#2	#3	Mean	SD	#1	#2	#3	Mean	SD
		0.918025	1.03169	1.02438	0.991363	0.0519437	0.881777	0.972424	1.04005	0.964752	0.0648439
	Figure 5G	Control					sFGFR3
		#1	#2	#3	Mean	SD	#1	#2	#3	Mean	SD
		0.938101	0.918781	1.00058	0.952488	0.0349105	1.27579	0.951053	1.13735	1.1214	0.133054
	Figure 5H	Control					sFGFR3
		#1	#2	#3	Mean	SD	#1	#2	#3	Mean	SD
		0.904554	1.10213	1.21996	1.07555	0.130128	1.01449	1.09246	0.891382	0.999443	0.0827754
